# Supplementary material for: n-Butanol Extract of Polygonum capitatum Targets Biofilm Formation, Motility, and Adhesion Attenuation to Combat Uropathogenic Escherichia coli
Source: Curr Issues Mol Biol. 2026 Mar 2;48(3):265. doi: 10.3390/cimb48030265 (PMC13025368; doi:10.3390/cimb48030265)
Supplement: Supplementary file 1 [file cimb-48-00265-s001.zip]

Archive with 1 entries (1 files):
- cimb-4153147-supplementary.pdf
